# Supplementary material for: A Protein Deep Sequencing Evaluation of Metastatic Melanoma Tissues
Source: PLoS One. 2015 Apr 13;10(4):e0123661. doi: 10.1371/journal.pone.0123661 (PMC4395420; doi:10.1371/journal.pone.0123661)
Supplement: S1 Table — Protein identified using Uniprot. (XLS) [file pone.0123661.s001.xls]

## Sheet: Arkusz1
S1 Table. Protein identified using the two proteomics approaches. Protein identifiers using Uniprot.
proteins detected using the unfractionated protocol	proteins detected using the fractionated protocol
A0AVT1	A0AVT1
A0AVT1-2	A0JP02
A0AVT1-4	A0MZ66
A0MZ66	A0MZ66-2
A0MZ66-2	A1A4V9
A1A4V9	A1L0T0
A1L0T0	A1X283
A2A2D0	A2A2D0
A2A3R5	A2AAZ0
A2AAZ0	A2ACR1
A2ABD2	A2BF36
A2ACR1	A2BHY4
A2BHY4	A2T926
A2RTX5	A3KMH1
A2T926	A4D1P6-2
A4D1P6	A4D1P6-3
A4D1P6-3	A5A3E0
A5A3E0	A5YKK6
A6H8M8	A5YKK6-3
A6NCR4	A6H8M8
A6NHR9-2	A6NCA8
A6NJA2	A6NCQ0
A6NKB8	A6NCS6
A6NKZ2	A6NDG6
A6NL28	A6NG79
A6NLG9	A6NHQ2
A6NMS2	A6NHR9
A6NN60	A6NHR9-2
A6NNK5	A6NJ11
A6PVX1	A6NL28
A6PVX3	A6NLM8
A8K8G0	A6NMS2
A8MPZ0	A6NN80
A8MU27	A6NNI4
A8MU58	A6NNK5
A8MV37	A6NNN6
A8MVG2	A6PVN7
A8MXL6	A6PVW9
B0I1T2	A6PVX3
B0I1T2-4	A8CZ64
B0QY04	A8K8E1
B0QY90	A8MQB8
B0QZK4	A8MU28
B0UYQ5	A8MU58
B0UZC1	A8MV37
B1AH49	A8MVG2
B1AH77	A8MXL6
B1AH78	A8MXV4
B1AH89	A8MYJ1
B1AHB1	B0I1T2
B1AJY5	B0I1T2-4
B1AK87	B0QY04
B1AKG0	B0QY90
B1ALA7	B0QYT6
B1ALD8	B0QZ65
B1APG4	B0QZK4
B1AQP4	B0S7Y8
B1AUU8	B0S8A9
B1AXG2	B0UYX3
B1B0M1	B0UZC1
B2BD34	B0V2J7
B3KM87	B1AH77
B3KPE7	B1AH89
B3KQ59	B1AHF3
B3KST5	B1AJQ6
B3KSY4	B1AJY5
B3KVK7	B1AK87
B3KW71	B1AKG0
B3KWE1	B1AKP7
B3KY21	B1ALB7
B3KYB6	B1ALD8
B4DDF4	B1ALD9
B4DDG7	B1AM21
B4DDM6	B1APG4
B4DDP6	B1ARP7
B4DE40	B1AUU8
B4DEK4	B1AZV3
B4DEY6	B1B0M1
B4DF96	B3FL70
B4DFA2	B3KP49
B4DGC9	B3KPE7
B4DGN5	B3KQZ9
B4DGU4	B3KST5
B4DGX2	B3KSY4
B4DHG0	B3KW71
B4DHN5	B3KYB6
B4DHP2	B4DDD6
B4DHR0	B4DDG7
B4DJ10	B4DDM2
B4DJ81	B4DDM3
B4DJC7	B4DE40
B4DJE7	B4DE93
B4DJG1	B4DEH8
B4DJM9	B4DEK4
B4DJP7	B4DET3
B4DKJ3	B4DEY6
B4DL14	B4DF96
B4DLJ8	B4DFC9
B4DLN1	B4DG89
B4DLR2	B4DGX2
B4DLR8	B4DH53
B4DM74	B4DHN5
B4DME9	B4DI16
B4DMQ3	B4DIH5
B4DMV3	B4DIP2
B4DN25	B4DIZ2
B4DN45	B4DJ81
B4DN60	B4DJ96
B4DNE4	B4DJC7
B4DNT0	B4DJG1
B4DP17	B4DJP7
B4DP21	B4DJU5
B4DP62	B4DL14
B4DPJ8	B4DLN1
B4DPM9	B4DLR2
B4DQ68	B4DM74
B4DQI4	B4DME2
B4DQV4	B4DMV3
B4DR63	B4DN25
B4DR64	B4DN45
B4DR94	B4DNT0
B4DT13	B4DP21
B4DT72	B4DP38
B4DT77	B4DPJ8
B4DTT5	B4DPM9
B4DU58	B4DPY8
B4DUE3	B4DQ14
B4DUF5	B4DQ51
B4DUR8	B4DQH9
B4DUX6	B4DR94
B4DVD8	B4DSY9
B4DVE7	B4DT72
B4DVF4	B4DTD1
B4DVY1	B4DTT5
B4DW75	B4DU28
B4DWJ2	B4DU58
B4DWL3	B4DUC5
B4DWT1	B4DUE3
B4DX52	B4DUF5
B4DXV1	B4DUR9
B4DXY7	B4DUS9
B4DYD8	B4DUX6
B4DZ70	B4DVF4
B4DZI8	B4DVY1
B4DZP4	B4DW75
B4E0K5	B4DWI3
B4E0R6	B4DWT1
B4E0V0	B4DXX7
B4E1J0	B4DY13
B4E1Z4	B4DZ70
B4E2E0	B4DZP4
B4E358	B4DZW6
B4E363	B4E0K5
B4E3P0	B4E0V0
B4E3Q4	B4E1J0
B4E3S0	B4E1Z4
B5MCF9	B4E2E0
B5MCT8	B4E2V5
B5MCW2	B4E329
B5MCW9	B4E3Q4
B5MCX3	B5MC51
B7Z1I0	B5MC59
B7Z1M1	B5MCE7
B7Z1R5	B5MCF9
B7Z321	B5MCT7
B7Z3B5	B5MCW2
B7Z3X4	B5MD17
B7Z4K6	B5MEC7
B7Z4S1	B7WPF4
B7Z514	B7Z1I0
B7Z5E2	B7Z2B4
B7Z5F6	B7Z2R9
B7Z5H3	B7Z2V9
B7Z5N7	B7Z2Y5
B7Z5W8	B7Z341
B7Z6A8	B7Z358
B7Z6E8	B7Z382
B7Z6L5	B7Z3B5
B7Z7E9	B7Z3I5
B7Z7G2	B7Z3K3
B7Z7Z8	B7Z3X4
B7Z7Z9	B7Z4K6
B7Z800	B7Z514
B7Z815	B7Z5F6
B7Z904	B7Z5H3
B7Z909	B7Z5N7
B7Z972	B7Z5W8
B7Z9G5	B7Z6A8
B7Z9I1	B7Z7A3
B7Z9S8	B7Z7E1
B7ZBG9	B7Z7E9
B7ZKW8	B7Z7G2
B7ZKZ1	B7Z7P0
B7ZLS0	B7Z7Q6
B8ZZS4	B7Z7Z9
B8ZZU8	B7Z844
B9A064	B7Z909
B9A067	B7Z972
B9ZVX7	B7Z9G5
C9IZL7	B7Z9S8
C9J0E8	B7ZBH1
C9J0K6	B8X2Z3
C9J188	B8ZZK2
C9J1Z8	B8ZZU8
C9J2I0	B9A064
C9J2Z4	C4AMC7
C9J406	C9J0A7
C9J539	C9J0E8
C9J592	C9J0J7
C9J5J3	C9J0K6
C9J5V9	C9J0X3
C9J7S3	C9J128
C9J8U2	C9J155
C9J9D8	C9J3L8
C9JA36	C9J4M6
C9JAF7	C9J4P8
C9JAZ1	C9J5H8
C9JB56	C9J5J3
C9JBL0	C9J7B1
C9JC03	C9J8H1
C9JD53	C9J8Q1
C9JDE9	C9J8Q5
C9JEV0	C9J8U2
C9JEX1	C9J8Z4
C9JFK9	C9J931
C9JFR7	C9J9D8
C9JGE3	C9JA36
C9JIE4	C9JAK5
C9JIG9	C9JAT7
C9JIM8	C9JB50
C9JKI3	C9JC03
C9JLV0	C9JD53
C9JM78	C9JD73
C9JMM0	C9JDE9
C9JP16	C9JE12
C9JPV4	C9JEX1
C9JR82	C9JFE4
C9JUE0	C9JGE3
C9JUT4	C9JGM0
C9JVY5	C9JJ47
C9JWD4	C9JL85
C9JWG0	C9JLV0
C9JX71	C9JLW8
C9JXK0	C9JMM0
C9JYP1	C9JP35
C9JZD8	C9JQ41
C9JZG1	C9JQ42
C9JZN1	C9JS68
C9K0U8	C9JU14
D2D4A3	C9JUE0
D6R912	C9JUT4
D6R917	C9JVB6
D6R939	C9JVN9
D6R9B6	C9JX83
D6R9I9	C9JXB8
D6R9L5	C9JXK0
D6R9P3	C9JXM5
D6R9W4	C9JYP1
D6RA08	C9JZG1
D6RA31	C9JZN1
D6RAA6	C9JZR4
D6RAN4	C9K0G7
D6RC06	C9K0U8
D6RCD0	D2D4A3
D6RCT7	D3YTB1
D6RD47	D6R967
D6RER0	D6R974
D6REX5	D6R9I9
D6REY1	D6R9P3
D6RF35	D6R9W4
D6RF62	D6RA08
D6RF93	D6RAA6
D6RFE4	D6RAN4
D6RFH4	D6RBV2
D6RFL4	D6RC40
D6RFM5	D6RC52
D6RG00	D6RCT7
D6RG15	D6RD47
D6RGV9	D6RDA9
D6RHJ6	D6RDY6
D6RHU2	D6REL4
D6RIU4	D6RF35
D9YZV2	D6RF93
D9YZV3	D6RFH4
D9YZV8	D6RFL4
E1B6W5	D6RFM5
E1P5S2	D6RG00
E5KLK1	D6RG15
E5RFV3	D6RGD1
E5RGN3	D6RGE2
E5RGV5	D6RGF4
E5RH81	D6RHJ6
E5RHF2	D6RIU4
E5RHH1	D9YZV3
E5RHH5	D9YZV8
E5RHS5	E1B6W5
E5RI99	E5RFM9
E5RIK2	E5RGN3
E5RIW3	E5RGS4
E5RJ52	E5RHG8
E5RJ68	E5RHH1
E5RJU9	E5RHH5
E5RK64	E5RHS5
E7EMB1	E5RHW4
E7EMH5	E5RI99
E7ENA9	E5RIP7
E7ENN3	E5RIW3
E7ENP0	E5RJ68
E7EP00	E5RJA0
E7EP81	E5RJI7
E7EPD0	E5RJR5
E7EPG1	E7EM64
E7EPL9	E7EM96
E7EQ12	E7EMA1
E7EQL5	E7EMB1
E7EQT4	E7EMC7
E7EQY8	E7EMH5
E7ER97	E7EMK8
E7ERH2	E7EMV0
E7ERI3	E7EMW7
E7ERY9	E7ENA9
E7ES32	E7ENN3
E7ESM1	E7EP45
E7ESU4	E7EPA1
E7ETC0	E7EPG1
E7ETN3	E7EPL9
E7ETN8	E7EQ12
E7EU04	E7EQ29
E7EU19	E7EQL5
E7EU23	E7EQT4
E7EU81	E7EQU2
E7EU85	E7EQY8
E7EU96	E7ER27
E7EUG3	E7ER77
E7EUT8	E7ER97
E7EUU1	E7ERB7
E7EVI1	E7ERH2
E7EVN5	E7ERH3
E7EVW7	E7ERI3
E7EW34	E7ERW2
E7EWC2	E7ERW7
E7EWI5	E7ES23
E7EWI9	E7ESF6
E7EX54	E7ESM1
E9PAM4	E7EST9
E9PAU8	E7ESU4
E9PBS1	E7ESU7
E9PBT8	E7ET45
E9PC80	E7ETC0
E9PCI9	E7ETJ9
E9PCS3	E7ETN3
E9PCV0	E7ETV3
E9PCX2	E7EU81
E9PCY5	E7EU85
E9PDU6	E7EU96
E9PDW2	E7EUG3
E9PE37	E7EUG6
E9PEH9	E7EV56
E9PEJ4	E7EVA0
E9PEM5	E7EVN5
E9PER7	E7EVW7
E9PF10	E7EWC2
E9PF16	E9PAM4
E9PFH4	E9PAU2
E9PFM7	E9PAU8
E9PFN5	E9PAW1
E9PGL4	E9PB30
E9PGM4	E9PB61
E9PGT0	E9PB90
E9PHI6	E9PBA6
E9PHI9	E9PBT8
E9PHK0	E9PC74
E9PHS0	E9PCS3
E9PIB1	E9PCV6
E9PIM6	E9PEC3
E9PIT3	E9PEH9
E9PIZ4	E9PF19
E9PJ81	E9PF58
E9PJJ7	E9PF63
E9PJK1	E9PFD2
E9PJS4	E9PFM7
E9PK09	E9PG39
E9PKG1	E9PGE5
E9PKG6	E9PGZ2
E9PKH0	E9PH06
E9PKL7	E9PHI6
E9PKL9	E9PHK0
E9PKR8	E9PHW9
E9PKU4	E9PHY5
E9PKZ0	E9PIB2
E9PL01	E9PIF4
E9PL09	E9PIM6
E9PL38	E9PIQ4
E9PL57	E9PIQ8
E9PLC6	E9PIV9
E9PLT0	E9PJ81
E9PLY5	E9PJD9
E9PM17	E9PJJ7
E9PM35	E9PK09
E9PM46	E9PK52
E9PM69	E9PKF8
E9PMD7	E9PKG1
E9PMD8	E9PKG6
E9PMF8	E9PKR8
E9PMG5	E9PKW4
E9PMU7	E9PL01
E9PMW7	E9PL57
E9PN17	E9PLF1
E9PN50	E9PLT0
E9PNH7	E9PM35
E9PNR9	E9PM46
E9PNW4	E9PM95
E9PP21	E9PMD5
E9PP60	E9PMI6
E9PP67	E9PN17
E9PP73	E9PNR9
E9PPC8	E9PP60
E9PPH5	E9PP67
E9PPJ0	E9PPD7
E9PQ14	E9PPD9
E9PQ96	E9PQ56
E9PQG3	E9PQ61
E9PQI5	E9PQ98
E9PR16	E9PQH6
E9PR44	E9PQI5
E9PRC0	E9PQI8
E9PRH9	E9PRB9
E9PRV2	E9PRK2
E9PRV7	E9PRT4
E9PS50	E9PRV7
F2Z2F3	F2Z2B9
F2Z2X4	F2Z2C0
F2Z2Y6	F2Z2F1
F2Z393	F2Z2F3
F2Z3D5	F2Z2X4
F2Z3F8	F5GWA7
F2Z3J2	F5GWI0
F5GWA7	F5GWS8
F5GWE5	F5GWT4
F5GWI0	F5GWT9
F5GWT7	F5GWX2
F5GWT9	F5GWX5
F5GWU5	F5GXE0
F5GWX2	F5GXI6
F5GWX5	F5GXM1
F5GWY2	F5GXS0
F5GX11	F5GY03
F5GX19	F5GY55
F5GX33	F5GY65
F5GXE0	F5GY99
F5GXQ1	F5GYC4
F5GXS0	F5GYJ5
F5GXS8	F5GYR3
F5GXW5	F5GYT8
F5GY03	F5GZ27
F5GY37	F5GZK0
F5GY55	F5GZL7
F5GY65	F5GZM7
F5GYC4	F5GZP8
F5GYJ5	F5GZZ9
F5GYN4	F5H0L8
F5GZ27	F5H0X8
F5GZ76	F5H1S8
F5GZE5	F5H1U3
F5GZK0	F5H1Y3
F5GZL7	F5H2K0
F5GZM7	F5H2L2
F5GZT1	F5H2U2
F5GZZ9	F5H328
F5H012	F5H335
F5H0T1	F5H355
F5H0W0	F5H392
F5H0W4	F5H3I5
F5H0X8	F5H3U9
F5H1C6	F5H442
F5H1F7	F5H456
F5H1I8	F5H4D6
F5H1N3	F5H4F9
F5H1S8	F5H4L7
F5H241	F5H4P4
F5H2L2	F5H4W9
F5H325	F5H4Z3
F5H335	F5H5A9
F5H345	F5H5B4
F5H3C6	F5H5C2
F5H3I5	F5H5G8
F5H3X9	F5H5P4
F5H456	F5H5R8
F5H4D6	F5H5V4
F5H4E4	F5H5Y3
F5H4F9	F5H628
F5H4P4	F5H667
F5H4W9	F5H6I7
F5H4X1	F5H6N1
F5H4Z3	F5H6Y0
F5H5I6	F5H6Y1
F5H5P4	F5H721
F5H5U6	F5H7E2
F5H5Y2	F5H7S3
F5H5Y3	F5H7V7
F5H608	F5H836
F5H648	F5H853
F5H667	F5H8D7
F5H668	F5H8J3
F5H6B1	F6QTR8
F5H6D0	F6RIS4
F5H6N1	F6RY50
F5H6N3	F6T1Q0
F5H6T1	F6USW4
F5H6Y1	F6WYE2
F5H780	F6X3S4
F5H7B0	F8VPD4
F5H7C6	F8VQQ8
F5H7K6	F8VQR7
F5H7M3	F8VQX6
F5H7S3	F8VR82
F5H7U0	F8VRR3
F5H7V7	F8VS90
F5H7X1	F8VTY8
F5H7Z2	F8VU38
F5H801	F8VU51
F5H823	F8VV04
F5H826	F8VV92
F5H836	F8VVD9
F5H897	F8VVL1
F5H8E5	F8VVW6
F6RFD5	F8VWL0
F6SBX2	F8VWQ4
F6SKP1	F8VX19
F6T1Q0	F8VXL2
F6TQG2	F8VZC6
F6TR53	F8VZN8
F6USW4	F8VZR1
F8VQ14	F8W031
F8VQQ8	F8W050
F8VQX7	F8W111
F8VR77	F8W1Z6
F8VR82	F8W6R3
F8VS07	F8W720
F8VSZ4	F8W7M9
F8VTY8	F8W871
F8VU51	F8W8W4
F8VUA6	F8W913
F8VV92	F8W9B8
F8VVK9	F8W9S7
F8VVL1	F8WAU4
F8VVM2	F8WBH3
F8VVR9	F8WBI9
F8VVW6	F8WDD7
F8VW21	F8WDX0
F8VWQ4	F8WEE8
F8VX19	F8WEX5
F8VXB1	F8WF48
F8VZN8	F8WF49
F8VZR1	F8WJN3
F8VZX2	G3V158
F8W031	G3V169
F8W050	G3V195
F8W0A9	G3V1A1
F8W181	G3V1B3
F8W1I6	G3V1B6
F8W1U7	G3V1P3
F8W651	G3V1Q1
F8W6E4	G3V1R9
F8W7I9	G3V1U4
F8W7U3	G3V1X9
F8W845	G3V220
F8W8W4	G3V268
F8W914	G3V2E7
F8WA66	G3V2K5
F8WAH1	G3V2S6
F8WAK8	G3V2T4
F8WC59	G3V325
F8WC89	G3V394
F8WDD7	G3V3A4
F8WDN7	G3V3B0
F8WDX0	G3V3G9
F8WEE8	G3V3M6
F8WEN9	G3V3X1
F8WEX5	G3V438
F8WF48	G3V4W0
F8WJN3	G3V4Z4
G3V105	G3V502
G3V154	G3V511
G3V198	G3V529
G3V1A1	G3V5Q1
G3V1N8	G3V5V3
G3V1U4	G3V5W5
G3V1X9	G3XAA0
G3V2B8	G3XAA8
G3V2E7	G3XAM2
G3V2K5	G5E9A6
G3V2S6	G5E9F8
G3V2T4	G5E9G2
G3V2V8	G5E9H4
G3V2Y2	G5E9P9
G3V3A0	G5E9U8
G3V3B0	G5E9V1
G3V3G9	G5E9V3
G3V4F2	G5EA08
G3V4W0	G5EA48
G3V4Z4	G8JLB2
G3V511	G8JLF3
G3V529	G8JLG1
G3V5Q1	G8JLH9
G3V5X4	G8JLJ4
G3V5X9	G8JLQ3
G3XAD3	H0Y2P0
G3XAM2	H0Y2P2
G5E928	H0Y2P8
G5E9F8	H0Y3G3
G5E9G0	H0Y3P2
G5E9G5	H0Y3W5
G5E9Q7	H0Y4C3
G5E9V1	H0Y4M2
G8JLB2	H0Y4R1
G8JLH9	H0Y4T7
H0Y2P0	H0Y4X3
H0Y390	H0Y507
H0Y394	H0Y580
H0Y3P2	H0Y5B0
H0Y3V8	H0Y5G9
H0Y434	H0Y5R6
H0Y4A6	H0Y5W0
H0Y4M2	H0Y614
H0Y4N7	H0Y630
H0Y4R4	H0Y653
H0Y4W2	H0Y6T7
H0Y507	H0Y7E2
H0Y532	H0Y7U1
H0Y5W0	H0Y7W6
H0Y614	H0Y8E6
H0Y630	H0Y970
H0Y7A0	H0Y9H2
H0Y8E6	H0Y9Y3
H0Y8J7	H0YAC6
H0Y8Y3	H0YAF7
H0Y931	H0YAG8
H0Y970	H0YAK4
H0Y9D8	H0YAZ3
H0Y9H2	H0YAZ6
H0Y9Q6	H0YB22
H0Y9Y3	H0YB71
H0YA05	H0YBE1
H0YA83	H0YBM4
H0YAC8	H0YBQ4
H0YAK4	H0YBR2
H0YAS8	H0YBR5
H0YAY2	H0YC69
H0YB22	H0YCM7
H0YBD4	H0YCP8
H0YBE4	H0YCQ8
H0YBL1	H0YCY6
H0YBN4	H0YCY8
H0YBQ4	H0YD13
H0YBR2	H0YD73
H0YBU5	H0YDZ9
H0YC69	H0YE51
H0YCE3	H0YEC8
H0YCQ8	H0YEF3
H0YCY8	H0YF41
H0YD13	H0YFH3
H0YD93	H0YFY6
H0YDX6	H0YGW7
H0YE04	H0YGX7
H0YER1	H0YHF8
H0YEY4	H0YHG0
H0YF10	H0YI46
H0YF41	H0YIY6
H0YFA4	H0YJ30
H0YFF0	H0YJC0
H0YFH3	H0YJV3
H0YFY6	H0YJX6
H0YGX7	H0YK35
H0YHD8	H0YKI0
H0YHI8	H0YKK0
H0YI46	H0YLA2
H0YI98	H0YLH3
H0YIB4	H0YLR3
H0YIS4	H0YLZ1
H0YIZ0	H0YMA0
H0YJ63	H0YMB3
H0YJC0	H0YMM4
H0YJS4	H0YN26
H0YJV3	H0YN67
H0YJX6	H0YNG3
H0YK42	H0YNN5
H0YKU1	H0YNX5
H0YKU5	H3BLU6
H0YKX5	H3BM42
H0YLH9	H3BM50
H0YLZ1	H3BMQ1
H0YMA5	H3BMU1
H0YMB1	H3BNC6
H0YML5	H3BND8
H0YMP1	H3BNE1
H0YMV3	H3BPC4
H0YN07	H3BPC6
H0YN26	H3BPE1
H0YNE3	H3BPF6
H0YNX5	H3BPH4
H3BLU6	H3BPJ9
H3BLU7	H3BPL6
H3BM42	H3BQ06
H3BM89	H3BQA7
H3BMQ1	H3BQZ7
H3BN55	H3BR35
H3BN98	H3BRY5
H3BNC1	H3BS10
H3BNC6	H3BS70
H3BND8	H3BSJ6
H3BNE1	H3BTB3
H3BNP9	H3BTB7
H3BP88	H3BTE6
H3BPC4	H3BTZ6
H3BPE1	H3BU85
H3BPF6	H3BUD9
H3BPH4	H3BV16
H3BPJ9	H3BV49
H3BPL6	H3BV90
H3BQA7	H3BVA8
H3BQF7	H6UMI1
H3BQZ7	H7BXI1
H3BR35	H7BXR3
H3BRG4	H7BXS3
H3BRY5	H7BY36
H3BS10	H7BY49
H3BSJ9	H7BY83
H3BT29	H7BYK1
H3BTZ6	H7BYL6
H3BU85	H7BYN3
H3BV04	H7BYY1
H3BV52	H7BZ11
H3BVA8	H7BZ20
H3BVC7	H7C086
H3BVD2	H7C0H8
H7BXG7	H7C0R7
H7BXS3	H7C131
H7BY36	H7C147
H7BYD0	H7C1C4
H7BYG7	H7C1J4
H7BYZ7	H7C1T3
H7BZ02	H7C292
H7BZI1	H7C2D6
H7BZU1	H7C2L4
H7C068	H7C2W9
H7C086	H7C360
H7C0A3	H7C371
H7C0R3	H7C3I1
H7C0R7	H7C3L4
H7C131	H7C3P4
H7C1C4	H7C3P6
H7C1D4	H7C3V9
H7C1L6	H7C455
H7C1T3	H7C463
H7C1U8	H7C488
H7C1V0	H7C4A1
H7C1X1	H7C4G9
H7C209	H7C4H2
H7C2D6	H7C4P1
H7C2L4	H7C5N8
H7C314	H7C5R8
H7C360	I3L0J9
H7C378	I3L148
H7C3A1	I3L192
H7C3I1	I3L1L3
H7C3P7	I3L2C5
H7C3X0	I3L2C7
H7C463	I3L2L5
H7C4G5	I3L2W9
H7C4G9	I3L305
H7C4R5	I3L3Q7
H7C579	I3L3V9
H7C5H1	I3L3W4
H7C5J5	I3L439
H7C5R8	I3L4G9
H9KVC7	I3L4J1
I3L0H8	J3KMX5
I3L0K2	J3KMX9
I3L0K7	J3KMY5
I3L168	J3KMY7
I3L192	J3KN10
I3L1L3	J3KN29
I3L1P8	J3KN42
I3L252	J3KN67
I3L3M1	J3KNF4
I3L3P7	J3KNH4
I3L3Q7	J3KNL6
I3L471	J3KNL8
I3L4R8	J3KNP2
I3L4Z9	J3KNQ3
I3L505	J3KNU8
I7HJJ0	J3KNX7
J3KMX5	J3KP29
J3KMY5	J3KPD9
J3KN33	J3KPG2
J3KN67	J3KQ73
J3KNF4	J3KR24
J3KNI6	J3KRB3
J3KNL8	J3KRK0
J3KNQ3	J3KRR7
J3KNT0	J3KRY8
J3KNU8	J3KSM3
J3KNX7	J3KSW8
J3KP29	J3KSZ6
J3KPD9	J3KTK6
J3KPG2	J3KTL8
J3KPV4	J3QKR3
J3KQ34	J3QKS7
J3KQE0	J3QL14
J3KR24	J3QLD9
J3KR91	J3QLP3
J3KS22	J3QLR8
J3KSM3	J3QQT2
J3KSS0	J3QQX2
J3KT14	J3QRD1
J3KT45	J3QRK5
J3KT73	J3QSV6
J3KTJ3	J3QT28
J3KTJ8	J3QT77
J3KTL8	K7EIG7
J3QKR3	K7EIV0
J3QKS7	K7EJC1
J3QLD9	K7EJE6
J3QLI0	K7EJE8
J3QLI9	K7EJQ7
J3QQT2	K7EJY5
J3QQV6	K7EK18
J3QQY1	K7EK35
J3QRK5	K7EKY9
J3QRN2	K7ELT5
J3QRP6	K7ELX4
J3QRZ5	K7ELZ9
J3QST2	K7EM11
J3QSV6	K7EMH1
J3QT28	K7EMN2
J3QT54	K7EN45
J3QT77	K7EN66
K7EIG7	K7EN82
K7EIJ8	K7ENG2
K7EJC1	K7EP06
K7EJE6	K7EQ05
K7EJQ7	K7EQ85
K7EK18	K7EQA1
K7EK35	K7EQF4
K7EKI8	K7EQQ9
K7EKV4	K7ER39
K7EKY9	K7ERU8
K7EL96	K7ES00
K7ELI8	K7ES11
K7ELV6	O00115
K7EMA7	O00116
K7EMD6	O00139
K7EME0	O00139-2
K7EMH1	O00148
K7EMN2	O00151
K7EMQ9	O00154
K7EMY7	O00159
K7EN59	O00159-2
K7EN66	O00160
K7ENC5	O00170
K7ENG2	O00182
K7ENK9	O00186
K7ENL3	O00203
K7EP04	O00217
K7EPG4	O00231
K7EPL2	O00232-2
K7EPT6	O00244
K7EQ02	O00264
K7EQA1	O00267-2
K7EQF4	O00273
K7ER15	O00291-3
K7ER27	O00299
K7ERN1	O00303
K7ERW6	O00339-3
K7ES89	O00391
O00115	O00391-2
O00139-2	O00401
O00148	O00410
O00151	O00422
O00154	O00425
O00159	O00429
O00159-2	O00442
O00160	O00461
O00161	O00468-2
O00170	O00469
O00182	O00483
O00203	O00487
O00231	O00499
O00232	O00499-9
O00232-2	O00505
O00244	O00506
O00264	O00507
O00267-2	O00515
O00273	O00533
O00299	O00541
O00303	O00560
O00391-2	O00560-3
O00410	O00567
O00429	O00571
O00442	O00584
O00468-2	O00625
O00487	O00629
O00499	O00754
O00499-9	O00764
O00505	O14498
O00507	O14556
O00507-2	O14558
O00560	O14561
O00560-3	O14579
O00567	O14602
O00571	O14617
O00571-2	O14662
O00584	O14672
O00585	O14737
O00625	O14744
O00629	O14745
O00743	O14773
O00743-2	O14776
O00754	O14776-2
O00764	O14786
O00764-3	O14787
O14498	O14818
O14556	O14828
O14558	O14879
O14561	O14908
O14579	O14933-2
O14579-3	O14949
O14602	O14964
O14617	O14964-2
O14618	O14972
O14737	O14974
O14745	O14974-5
O14773	O14979
O14773-2	O14980
O14776-2	O15027
O14787	O15027-2
O14818	O15031
O14818-2	O15061
O14828	O15067
O14879	O15075
O14880	O15084-2
O14933	O15085
O14933-2	O15117
O14949	O15117-2
O14964	O15118
O14964-2	O15143
O14974	O15144
O14974-5	O15145
O14976	O15173
O14979	O15212
O14980	O15230
O15061	O15247
O15067	O15264
O15075	O15294
O15083	O15294-2
O15116	O15294-3
O15117	O15305
O15143	O15327
O15144	O15355
O15145	O15357
O15173	O15371
O15212	O15372
O15230	O15382
O15247	O15400
O15355	O15498
O15371	O15511
O15382	O15514
O15400	O15523
O15400-2	O15533
O15460-2	O15540
O15498	O43143
O15511	O43148
O15523	O43169
O15533	O43172
O15533-2	O43172-2
O15540	O43175
O15554	O43237
O43143	O43242
O43169	O43252
O43175	O43290
O43237	O43294
O43242	O43294-2
O43290	O43299
O43294	O43301
O43294-2	O43314
O43301	O43314-2
O43314	O43390
O43390	O43396
O43396	O43399
O43399	O43402
O43464	O43488
O43488	O43491
O43491	O43493
O43491-2	O43493-4
O43491-3	O43516
O43493	O43516-2
O43516-2	O43516-4
O43526-4	O43583
O43583	O43592
O43598	O43598
O43598-2	O43598-2
O43615	O43615
O43665	O43639
O43681	O43657
O43684	O43665
O43707	O43665-2
O43747	O43678
O43765	O43681
O43776	O43684
O43795	O43707
O43795-2	O43719
O43809	O43747
O43837	O43759
O43852	O43765
O43865	O43776
O43865-2	O43795
O43866	O43795-2
O60234	O43809
O60240	O43813
O60264	O43815
O60271	O43818
O60271-5	O43837-2
O60271-9	O43847
O60313	O43852
O60361	O43852-2
O60443	O43865
O60443-2	O43920
O60443-3	O60220
O60488-2	O60234
O60493	O60237
O60493-2	O60240
O60493-3	O60264
O60502-3	O60271
O60506	O60299
O60518	O60313
O60568	O60443
O60610	O60443-3
O60613	O60462-6
O60664	O60486
O60684	O60488
O60701	O60493
O60701-2	O60496
O60716	O60502
O60716-29	O60504
O60732	O60506
O60739	O60568
O60749	O60610
O60762	O60613
O60763	O60664
O60784	O60684
O60814	O60701
O60828	O60711
O60841	O60716
O60869	O60716-29
O60884	O60732
O60888	O60749
O60888-3	O60763
O75015	O60784
O75083	O60814
O75131	O60826
O75223	O60831
O75306	O60832
O75323	O60841
O75340	O60861
O75340-2	O60869
O75347	O60885
O75348	O75030-11
O75351	O75083
O75367	O75116
O75367-2	O75122
O75368	O75131
O75369	O75152
O75390	O75165
O75396	O75175
O75400-2	O75223
O75436	O75306
O75436-2	O75323
O75475	O75340
O75475-3	O75347
O75489	O75348
O75521	O75351
O75521-2	O75367
O75531	O75367-2
O75533	O75368
O75534	O75369
O75534-2	O75380
O75569	O75390
O75569-3	O75396
O75608	O75400
O75629	O75400-2
O75643	O75410
O75663	O75436
O75663-2	O75436-2
O75694	O75439
O75718	O75475
O75746	O75477
O75791	O75489
O75794	O75494
O75821	O75525
O75828	O75531
O75844	O75533
O75874	O75534
O75935-3	O75569
O75937	O75582
O75947	O75582-2
O75947-2	O75592-2
O75955	O75608
O75964	O75629
O76003	O75643
O76021	O75663
O76070	O75663-2
O94804	O75665-3
O94826	O75688
O94832	O75688-3
O94874	O75694
O94901	O75695
O94905	O75718
O94919	O75746
O94925	O75791
O94925-3	O75792
O94973	O75821
O94973-3	O75822
O94979	O75828
O94979-3	O75832
O94979-5	O75843
O94992	O75844
O95202	O75874
O95218	O75882-3
O95218-2	O75886
O95232	O75909
O95292	O75923
O95302	O75935
O95336	O75935-3
O95340	O75937
O95352	O75947
O95352-2	O75947-2
O95373	O75955
O95394	O75964
O95433	O75976-2
O95466	O75995
O95470	O76003
O95486	O76021
O95487	O76024
O95571	O76070
O95573	O76094
O95674	O94776
O95721	O94804
O95747	O94826
O95754-2	O94832
O95777	O94855
O95782	O94874
O95782-2	O94874-3
O95831	O94886
O95831-2	O94888
O95834	O94901
O95865	O94903
O95881	O94905
O96008	O94906
P00167-2	O94906-2
P00325	O94919
P00338	O94925
P00352	O94925-3
P00367	O94966
P00387	O94973
P00387-2	O94973-3
P00390	O94979
P00390-5	O94979-5
P00403	O94992
P00441	O95163
P00450	O95168
P00488	O95168-2
P00491	O95182
P00492	O95197
P00505	O95197-3
P00558	O95202
P00568	O95218
P00734	O95232
P00736	O95251-2
P00738	O95292
P00747	O95295
P00748	O95299
P00751	O95302
P00915	O95336
P00918	O95352-2
P01008	O95373
P01009	O95394
P01011	O95400
P01019	O95425
P01023	O95433
P01024	O95445
P01031	O95445-2
P01033	O95456
P01042	O95466
P01042-2	O95470
P01116-2	O95479
P01591	O95486
P01593	O95487
P01597	O95571
P01598	O95573
P01600	O95613-2
P01602	O95674
P01605	O95721
P01606	O95747
P01607	O95758
P01610	O95777
P01617	O95782
P01619	O95786
P01620	O95793
P01624	O95810
P01625	O95817
P01701	O95819
P01702	O95831
P01714	O95834
P01765	O95861
P01766	O95865
P01767	O95881
P01768	O96000
P01779	O96005
P01834	O96011-2
P01857	P00167
P01859	P00167-2
P01860	P00325
P01861	P00338
P01871	P00352
P01876	P00367
P01877	P00387
P01889	P00390
P01891	P00390-5
P01892	P00403
P01903	P00441
P01909	P00450
P01911	P00488
P01912	P00491
P01920	P00492
P02042	P00505
P02452	P00558
P02458-1	P00568
P02461	P00734
P02462	P00736
P02462-2	P00738
P02511	P00746
P02545	P00747
P02549	P00748
P02549-2	P00751
P02647	P00813
P02649	P00915
P02652	P00918
P02656	P01008
P02671	P01009
P02675	P01011
P02679	P01019
P02730	P01023
P02743	P01024
P02745	P01031
P02746	P01042
P02747	P01042-2
P02748	P01111
P02749	P01591
P02750	P01593
P02751	P01597
P02753	P01598
P02760	P01600
P02763	P01602
P02765	P01606
P02766	P01607
P02768	P01609
P02774	P01610
P02786	P01611
P02787	P01613
P02788	P01617
P02788-2	P01619
P02790	P01620
P02792	P01621
P02794	P01624
P04003	P01702
P04004	P01714
P04040	P01765
P04062	P01766
P04066	P01767
P04075	P01768
P04080	P01777
P04083	P01779
P04114	P01781
P04156	P01834
P04179	P01857
P04181	P01859
P04181-2	P01860
P04196	P01861
P04207	P01871
P04208	P01876
P04216	P01877
P04217	P01889
P04217-2	P01892
P04220	P01903
P04229	P01909
P04233	P01911
P04233-2	P01912
P04264	P01920
P04271	P02042
P04275	P02144
P04350	P02452
P04406	P02461
P04433	P02462
P04434	P02462-2
P04439	P02511
P04632	P02545
P04792	P02545-2
P04839	P02549
P04843	P02549-2
P04844	P02647
P04899	P02649
P04908	P02652
P05023	P02655
P05090	P02656
P05091	P02671
P05106	P02675
P05107	P02679
P05109	P02730
P05141	P02743
P05155	P02745
P05161	P02746
P05164	P02747
P05164-2	P02748
P05166	P02749
P05198	P02750
P05204	P02751
P05362	P02753
P05386	P02760
P05387	P02763
P05388	P02765
P05413	P02766
P05452	P02768
P05455	P02774
P05534	P02786
P05546	P02787
P05556	P02788
P05556-2	P02790
P05771	P02792
P05787	P02794
P05997	P02795
P06132	P03989
P06239	P04004
P06241-3	P04040
P06312	P04062
P06331	P04066
P06396	P04075
P06454	P04080
P06493	P04083
P06576	P04114
P06702	P04156
P06703	P04179
P06727	P04181
P06730	P04181-2
P06733	P04196
P06737	P04208
P06744	P04216
P06748	P04217
P06753	P04220
P06753-2	P04229
P06753-3	P04233
P06756	P04233-2
P06756-3	P04264
P06865	P04271
P07093	P04275
P07093-2	P04350
P07099	P04406
P07108	P04434
P07195	P04439
P07203	P04632
P07237	P04792
P07305	P04839
P07305-2	P04843
P07311	P04844
P07339	P04899
P07355	P04908
P07360	P05023
P07384	P05090
P07437	P05091
P07585	P05106
P07602	P05107
P07686	P05109
P07711	P05141
P07737	P05154
P07741	P05155
P07814	P05164
P07858	P05165-2
P07900	P05165-3
P07910	P05166
P07919	P05198
P07942	P05204
P07948	P05362
P07951	P05386
P07951-2	P05387
P07954	P05388
P07954-2	P05413
P07996	P05452
P08107	P05455
P08123	P05534
P08133	P05546
P08134	P05549
P08138	P05556
P08195	P05771
P08195-2	P05771-2
P08236	P06127
P08237	P06132
P08238	P06239
P08240	P06241
P08246	P06241-3
P08294	P06276
P08311	P06280
P08397	P06312
P08493	P06331
P08559	P06396
P08559-3	P06454
P08567	P06576
P08571	P06681
P08572	P06702
P08574	P06703
P08575	P06727
P08582	P06730
P08590	P06733
P08603	P06737
P08621	P06744
P08621-3	P06748
P08631	P06753
P08631-3	P06753-2
P08637	P06753-3
P08670	P06756
P08697	P06756-3
P08708	P06865
P08754	P06899
P08758	P07093
P08865	P07093-2
P08962	P07099
P09012	P07108
P09104	P07195
P09110	P07203
P09211	P07225
P09382	P07237
P09417	P07305
P09429	P07305-2
P09467	P07311
P09471-2	P07339
P09486	P07355
P09488	P07357
P09493	P07358
P09493-2	P07360
P09493-3	P07384
P09493-7	P07437
P09496	P07585
P09496-2	P07602
P09497	P07686
P09497-2	P07711
P09525	P07737
P09543	P07738
P09543-2	P07741
P09601	P07814
P09622	P07858
P09651	P07900
P09661	P07910
P09668	P07919
P09871	P07942
P09874	P07948
P09917	P07948-2
P09960	P07951
P09960-2	P07951-2
P09972	P07951-3
P0C0L4	P07954
P0C0L5	P07954-2
P0C0S5	P07996
P0CG04	P08107
P0CG05	P08123
P0CG38	P08133
P0CG39	P08134
P0CG48	P08195
P10109	P08236
P10155	P08237
P10155-3	P08237-2
P10243-2	P08238
P10253	P08240
P10314	P08243
P10316	P08246
P10319	P08294
P10412	P08311
P10515	P08493
P10599	P08519
P10606	P08559
P10619	P08559-4
P10643	P08571
P10644	P08572
P10768	P08574
P10809	P08575
P10909	P08582
P10909-3	P08590
P11021	P08603
P11047	P08621
P11117	P08631
P11142	P08631-3
P11166	P08637
P11169	P08648
P11177	P08670
P11177-2	P08697
P11182	P08754
P11215	P08758
P11216	P08865
P11217	P08962
P11277	P09104
P11279	P09110
P11310	P09211
P11387	P09382
P11413	P09417
P11498	P09429
P11586	P09467
P11678	P09493
P11717	P09493-3
P11766	P09493-7
P11908	P09496
P11940	P09496-2
P11940-2	P09497-2
P12004	P09525
P12081	P09543
P12109	P09543-2
P12110	P09601
P12111	P09622
P12111-2	P09651
P12111-4	P09661
P12235	P09668
P12236	P09871
P12268	P09874
P12270	P09917
P12277	P09936
P12429	P09960
P12814	P09960-2
P12821-2	P09972
P12830	P0C0L4
P12931	P0C0L5
P12955	P0C0S5
P12956	P0CB43
P13010	P0CG05
P13073	P0CG06
P13473	P0CG38
P13489	P0CG39
P13498	P0CG48
P13611	P10155
P13611-2	P10155-3
P13611-4	P10253
P13637	P10301
P13639	P10316
P13645	P10321
P13667	P10412
P13674	P10451-3
P13674-3	P10515
P13686	P10599
P13688	P10599-2
P13688-10	P10606
P13693	P10619
P13716	P10643
P13727	P10644
P13760	P10768
P13761	P10809
P13762	P10909
P13796	P11021
P13797	P11047
P13798	P11117
P13804	P11137
P13804-2	P11142
P13807	P11166
P13861	P11169
P13929	P11171
P13987	P11172
P14174	P11172-2
P14207	P11177
P14209	P11177-2
P14314	P11215
P14314-2	P11216
P14317	P11274-2
P14384	P11277
P14406	P11279
P14543	P11310
P14543-2	P11387
P14550	P11413
P14618	P11441
P14618-2	P11498
P14625	P11586
P14678	P11717
P14679	P11766
P14679-2	P11908
P14854	P11940
P14866	P11940-2
P14866-2	P12004
P14868	P12081
P14923	P12109
P14927	P12110
P15090	P12111
P15104	P12111-2
P15121	P12235
P15153	P12236
P15170	P12268
P15170-2	P12270
P15259	P12271
P15289	P12277
P15311	P12429
P15374	P12532
P15531	P12814
P15559	P12830
P15586	P12931
P15848	P12955
P15880	P12956
P16035	P13010
P16104	P13073
P16152	P13473
P16157	P13489
P16157-21	P13498
P16188	P13611
P16189	P13611-2
P16190	P13611-4
P16278	P13637
P16284	P13639
P16284-5	P13667
P16333	P13671
P16401	P13674
P16403	P13674-3
P16435	P13686
P16615	P13688
P16615-2	P13688-2
P16885	P13693
P16930	P13716
P16949	P13746
P16989	P13760
P17050	P13761
P17066	P13762
P17096	P13796
P17174	P13797
P17213	P13798
P17480-2	P13804
P17612	P13861
P17643	P13987
P17655	P14151
P17655-2	P14174
P17661	P14314
P17812	P14317
P17844	P14406
P17858	P14543
P17900	P14543-2
P17931	P14550
P17980	P14618
P17987	P14618-2
P18084	P14625
P18085	P14649
P18124	P14678
P18135	P14679
P18206	P14679-2
P18463	P14780
P18464	P14854
P18465	P14866
P18583	P14868
P18621	P14927
P18621-2	P15090
P18669	P15121
P18754	P15144
P18859	P15153
P19105	P15170
P19338	P15170-2
P19367	P15289
P19367-4	P15311
P19404	P15374
P19525	P15428
P19623	P15498
P19652	P15531
P19784	P15559
P19823	P15586
P19827	P15848
P19971	P15848-2
P20036	P15880
P20039	P16152
P20042	P16157
P20073	P16188
P20290	P16189
P20290-2	P16190
P20340	P16219
P20591	P16220-3
P20618	P16278
P20645	P16284
P20674	P16284-3
P20700	P16284-5
P20701-3	P16333
P20702	P16401
P20774	P16402
P20810	P16403
P21108	P16435
P21266	P16615
P21281	P16615-2
P21283	P16885
P21291	P16930
P21333	P16949
P21399	P16989
P21695	P17050
P21695-2	P17066
P21757	P17096
P21796	P17174
P21810	P17213
P21912	P17612
P21926	P17612-2
P21964	P17655
P21964-2	P17655-2
P21980	P17661
P21980-2	P17693
P22033	P17812
P22061	P17813
P22087	P17844
P22102	P17858
P22105	P17900
P22234	P17931
P22307	P17980
P22314	P17987
P22352	P18031
P22392	P18077
P22392-2	P18084
P22607-3	P18085
P22626	P18124
P22695	P18206
P22792	P18428
P22897	P18463
P23141	P18465
P23142	P18583
P23142-4	P18621
P23193	P18669
P23246	P18754
P23284	P18859
P23297	P19105
P23368	P19174
P23381	P19338
P23396	P19367
P23497	P19367-4
P23526	P19387
P23526-2	P19388
P23528	P19404
P23588	P19525
P23634-5	P19623
P23786	P19652
P24158	P19784
P24534	P19823
P24539	P19827
P24557	P19838
P24666	P19878
P24752	P19878-3
P24821	P19971
P24821-4	P20036
P24844	P20039
P24941	P20042
P25098	P20073
P25205	P20160
P25311	P20290
P25325	P20290-2
P25391	P20340
P25398	P20591
P25705	P20592
P25774	P20618
P25774-2	P20645
P25786	P20674
P25787	P20700
P25788	P20701
P25788-2	P20701-3
P25789	P20702
P25789-2	P20774
P25940	P20810
P26006	P21108
P26022	P21266
P26038	P21281
P26196	P21283
P26368	P21291
P26373	P21333
P26440	P21359
P26440-2	P21399
P26447	P21589
P26583	P21695
P26599	P21695-2
P26639	P21796
P26640	P21810
P26641	P21912
P26885	P21926
P27105	P21964
P27105-2	P21964-2
P27169	P21980
P27348	P22033
P27635	P22059
P27694	P22061
P27695	P22087
P27708	P22090
P27797	P22102
P27816	P22102-2
P27816-2	P22105
P27816-5	P22234
P27824	P22307
P27987	P22314
P28062	P22352
P28065	P22392
P28066	P22392-2
P28068	P22570
P28070	P22626
P28072	P22694
P28161	P22694-4
P28161-2	P22695
P28300	P22792
P28331	P22830
P28482	P22897
P28676	P23141
P28799	P23142
P28838	P23142-4
P28907	P23193
P29144	P23229
P29218	P23229-4
P29350	P23246
P29350-2	P23258
P29353	P23284
P29401	P23297
P29466	P23368
P29536-2	P23381
P29590	P23396
P29590-14	P23497
P29590-4	P23526
P29692	P23526-2
P29692-3	P23528
P29728-2	P23588
P29966	P23634-5
P30038	P23743
P30038-2	P23786
P30040	P23919
P30041	P24534
P30042	P24539
P30043	P24557
P30044	P24666
P30044-2	P24752
P30046	P24821
P30047	P24844
P30048	P24928
P30049	P24941
P30050	P25098
P30084	P25205
P30085	P25311
P30086	P25391
P30101	P25398
P30153	P25685
P30273	P25705
P30405	P25774
P30419	P25786
P30419-2	P25787
P30443	P25788
P30460	P25788-2
P30466	P25789
P30479	P25940
P30493	P26006
P30495	P26038
P30508	P26196
P30512	P26358
P30520	P26368
P30533	P26373
P30536	P26440
P30566-2	P26447
P30622-2	P26583
P30626	P26599
P30740	P26639
P30825	P26640
P30837	P26641
P31040	P27105
P31146	P27169
P31150	P27348
P31153	P27361
P31689	P27635
P31930	P27694
P31937	P27695
P31939	P27708
P31942	P27797
P31943	P27816
P31946	P27824
P31947	P27987
P31948	P28062-2
P31949	P28065
P32119	P28066
P32189	P28070
P32455	P28072
P32456	P28074
P32942	P28289
P32969	P28331
P33121	P28482
P33176	P28676
P33240	P28799
P33241	P28838
P33316-2	P28907
P33993	P29144
P34059	P29218
P34897	P29350
P34897-3	P29353
P34913	P29401
P34931	P29466
P34932	P29536-2
P34949	P29590
P34949-2	P29590-4
P35080	P29622
P35221	P29692
P35222	P29692-3
P35232	P29966
P35237	P30038
P35240-10	P30038-2
P35241	P30040
P35244	P30041
P35268	P30042
P35270	P30043
P35442	P30044
P35475	P30044-2
P35527	P30046
P35555	P30048
P35579	P30049
P35580	P30050
P35606	P30084
P35611	P30085
P35611-2	P30086
P35613	P30101
P35637	P30153
P35637-2	P30273
P35658	P30405
P35659	P30419
P35749	P30443
P35749-4	P30453
P35754	P30459
P35998	P30460
P36269	P30461
P36269-2	P30464
P36405	P30475
P36542	P30479
P36543	P30480
P36578	P30486
P36639-4	P30487
P36776	P30492
P36871	P30493
P36873	P30495
P36873-2	P30508
P36955	P30512
P36957	P30520
P36959	P30533
P36969	P30566
P36980-2	P30622
P37108	P30622-2
P37198	P30626
P37235	P30711
P37802	P30740
P37837	P30837
P37840	P30876
P38117	P31040
P38159	P31146
P38571	P31150
P38571-2	P31153
P38606	P31689
P38646	P31749
P38919	P31751
P39019	P31930
P39023	P31937
P39059	P31939
P39060	P31942
P39656	P31943
P39687	P31946
P39748	P31947
P40121	P31948
P40126	P31949
P40222	P32004
P40227	P32119
P40261	P32121-2
P40306	P32189
P40429	P32455
P40616	P32456
P40763	P32942
P40855	P32969
P40855-5	P33121
P40925	P33176
P40926	P33241
P40939	P33316
P40967	P33316-2
P41091	P33527-8
P41212	P33897
P41218	P33991
P41226	P33992
P41227	P33993
P41240	P33993-3
P41250	P34059
P41252	P34897
P41567	P34897-3
P42025	P34913
P42126	P34931
P42166	P34932
P42167	P34949
P42224	P34949-2
P42229	P35221
P42285	P35222
P42345	P35232
P42356	P35237
P42566	P35241
P42704	P35244
[truncated: 2,286 more rows]
